# Supplementary material for: Nicotiana noctiflora Hook. Genome Contains Two Cellular T-DNAs with Functional Genes
Source: Plants (Basel). 2023 Nov 7;12(22):3787. doi: 10.3390/plants12223787 (PMC10674353; doi:10.3390/plants12223787)
Supplement: Supplementary file 1 [file plants-12-03787-s001.zip]

Archive with 1 entries (1 files):
- plants-2633425-supplementary.pdf
